# Supplementary material for: Buyang Huanwu Decoction alleviates cerebral ischemic injury through modulating caveolin-1-mediated mitochondrial quality control
Source: Front Pharmacol. 2023 May 10;14:1137609. doi: 10.3389/fphar.2023.1137609 (PMC10206009; doi:10.3389/fphar.2023.1137609)
Supplement: Supplementary file 1 [file Table2.XLSX]

## Sheet: Sheet1
Gene	Sequence(5' to 3')
ND1-F	CACCCCCTTATCAACCTCAA
ND1-R	ATTTGTTTCTGCGAGGGTTG
GAPDH-F	GTGTTTCCTCGTCCCGTAGA
GAPDH-R	CCTTGACTGTGCCGTTGAAT
