# Supplementary material for: Buyang Huanwu Decoction alleviates cerebral ischemic injury through modulating caveolin-1-mediated mitochondrial quality control
Source: Front Pharmacol. 2023 May 10;14:1137609. doi: 10.3389/fphar.2023.1137609 (PMC10206009; doi:10.3389/fphar.2023.1137609)
Supplement: Supplementary file 3 [file Table1.XLSX]

## Sheet: Sheet1
Gene	Sequence(5' to 3')
PGC-1α-F	CCGTCTCTACTTAAGAAGCTC
PGC-1α-R	GTTCTGAGTGCTAAGACCG
SIRT1-F	TTAATCAGGTAGTTCCTCGGT
SIRT1-R	CAAAGAAGACAATCTCTGGCT
DRP1-F	TCAGAAATGCTACTGGCCC
DRP1-R	GCTTAATCTGACGTTTGACCA
FIS1-F	TGAAGAAAGATGGACTGGTAGG
FIS1-R	ACAGCCAGTCCAATGAGTC
MFN2-F	TCCTTGAAGACACCCACAG
MFN2-R	ACAGGTACCCTTTGACGTC
OPA1-F	CTCCAGTGAAGGTGACTCTC
OPA1-R	TGGTGAGATCAAATTCCCGA
PINK1-F	CCTCGTTATGAAGAACTACCC
PINK1-R	AGGTCATCATGGTAGCCAG
Parkin-F	CAAGGAAACCATCAAGAAGACC
Parkin-R	ATGTGCATACATCCTCCGT
Beclin 1-F	TAGCCAGCCTCTGAAACTG
Beclin 1-R	GTGGTAAGTAATGGAGCTGTG
LC3-F	AAGATAATCAGACGGCGCT
LC3-R	CACTTCGGAGATGGGAGTG
β-actin-F	GCAGATGTGGATCAGCAAGC
β-actin-R	AGGGTGTAAAACGCAGCTCAG
